# Supplementary material for: Combining Transcriptome and Whole Genome Re-Sequencing to Screen Disease Resistance Genes for Wheat Dwarf Bunt
Source: Int J Mol Sci. 2023 Dec 11;24(24):17356. doi: 10.3390/ijms242417356 (PMC10743994; doi:10.3390/ijms242417356)
Supplement: Supplementary file 1 [file ijms-24-17356-s001.zip]

Archive with 1 entries (1 files):
- ijms-2662828-supplementary.pdf
